# Supplementary material for: A Concise Synthetic Method for Constructing 3-Substituted Piperazine-2-Acetic Acid Esters from 1,2-Diamines
Source: Molecules. 2022 May 25;27(11):3419. doi: 10.3390/molecules27113419 (PMC9182393; doi:10.3390/molecules27113419)
Supplement: Supplementary file 1 [file molecules-27-03419-s001.zip]

Archive with 1 entries (1 files):
- molecules-1722859-supplementary.pdf
